# Supplementary material for: SVR Chemometrics to Quantify β-Lactoglobulin and α-Lactalbumin in Milk Using MIR
Source: Foods. 2024 Jan 3;13(1):166. doi: 10.3390/foods13010166 (PMC10778881; doi:10.3390/foods13010166)
Supplement: Supplementary file 1 [file foods-13-00166-s001.zip]

Archive with 1 entries (1 files):
- foods-2769120-supplementary.pdf
